# Supplementary material for: Ongoing Efforts to Improve Antimicrobial Utilization in Hospitals among African Countries and Implications for the Future
Source: Antibiotics (Basel). 2022 Dec 15;11(12):1824. doi: 10.3390/antibiotics11121824 (PMC9774141; doi:10.3390/antibiotics11121824)
Supplement: Supplementary file 1 [file antibiotics-11-01824-s001.zip]

Archive with 1 entries (1 files):
- antibiotics-2071635-supplementary.pdf
